# Supplementary material for: Development of Tumor Microenvironment-Responsive Nanoparticles with Enhanced Tissue Penetration
Source: Nanomaterials (Basel). 2025 Nov 9;15(22):1695. doi: 10.3390/nano15221695 (PMC12655548; doi:10.3390/nano15221695)
Supplement: Supplementary file 1 [file nanomaterials-15-01695-s001.zip]

Archive with 1 entries (1 files):
- nanomaterials-3771296-supplementary.pdf
